# Supplementary material for: The Impact of COVID-19 Pandemic on Italian University Students’ Mental Health: Changes across the Waves
Source: Int J Environ Res Public Health. 2021 Sep 20;18(18):9897. doi: 10.3390/ijerph18189897 (PMC8469053; doi:10.3390/ijerph18189897)
Supplement: Supplementary file 1 [file ijerph-18-09897-s001.zip]

Archive with 1 entries (1 files):
- ijerph-1373182-supplementary.pdf
